# Supplementary material for: Expression Analysis and Mutational Status of Histone Methyltransferase KMT2D at Different Upper Tract Urothelial Carcinoma Locations
Source: J Pers Med. 2021 Nov 4;11(11):1147. doi: 10.3390/jpm11111147 (PMC8625702; doi:10.3390/jpm11111147)
Supplement: Supplementary file 1 [file jpm-11-01147-s001.zip]

Archive with 1 entries (1 files):
- jpm-1396509-SUPPLEMENTARY.xlsx
