# Supplementary material for: Expression Analysis and Mutational Status of Histone Methyltransferase KMT2D at Different Upper Tract Urothelial Carcinoma Locations
Source: J Pers Med. 2021 Nov 4;11(11):1147. doi: 10.3390/jpm11111147 (PMC8625702; doi:10.3390/jpm11111147)
Supplement: Supplementary file 1 [file jpm-11-01147-s001.zip › jpm-1396509-SUPPLEMENTARY.xlsx]

## Sheet: Sheet1
Nr	Locus	Type	Coding	Amino Acid Change	Variant Effect	dbSNP	Clin Var Variant ID	Final decision (SIFT+PholyPhen+ClinVar)
1	chr12:49433883	SNV	c.7670C>T	p.Pro2557Leu	missense	rs189888707	NM_003482.3(KMT2D):c.7670C>T (p.Pro2557Leu)	Likely Benign
2	chr12:49424427	SNV	c.13796C>T	p.Ala4599Val	missense	rs577303074	NM_003482.3(KMT2D):c.13796C>T (p.Ala4599Val)	Likely Benign
3	chr12:49431805	SNV	c.9334G>A	p.Ala3112Thr	missense	not available	no NM available	Likely Benign
4	chr12:49420288	SNV	c.15461G>A	p.Arg5154Gln	missense	rs886043497	NM_003482.3(KMT2D):c.15461G>A (p.Arg5154Gln)	Likely pathogenic/ Pathogenic
5	chr12:49425322	SNV	c.13166C>G	p.Pro4389Arg	missense	rs1157496537	no NM available	Likely pathogenic
6	chr12:49441771	SNV	c.4213C>T	p.His1405Tyr	missense	not available	no NM available	Likely Pathogenic
7	chr12:49424412	SNV	c.13811C>T	p.Pro4604Leu	missense	not available	no NM available	Likely Pathogenic
8	chr12:49420493	SNV	c.15256C>T	p.Arg5086Ter	nonsense	rs727503979	NM_003482.3(KMT2D):c.15256C>T (p.Arg5086Ter)	Pathogenic
9	chr12:49420214	SNV	c.15535C>T	p.Arg5179Cys	missense	rs794727688	NM_003482.3(KMT2D):c.15535C>T (p.Arg5179Cys)	Pathogenic
10	chr12:49426351	SNV	c.12137G>A	p.Gly4046Glu	missense	rs750872313	NM_003482.4(KMT2D):c.12137G>A (p.Gly4046Glu)	Uncertain
11	chr12:49433784	SNV	c.7769C>T	p.Ser2590Leu	missense	rs760007799	NM_003482.4(KMT2D):c.7769C>A (p.Ser2590Ter)	Uncertain /Pathogenic (ClinVar)
12	chr12:49438225	SNV	c.5044G>T	p.Glu1682Ter	nonsense	rs572314789	no NM available
13	chr12:49432447	SNV	c.8692C>T	p.Gln2898Ter	nonsense	not available	no NM available
14	chr12:49448705	SNV	c.154C>T	p.Gln52Ter	nonsense	not available	no NM available
Figure S1 Validated variants.
